# Supplementary material for: NRF2 Drives Aggressiveness and Chemoresistance in Ovarian Cancer Stem-like Cells
Source: Int J Mol Sci. 2026 Mar 20;27(6):2820. doi: 10.3390/ijms27062820 (PMC13026881; doi:10.3390/ijms27062820)
Supplement: Supplementary file 1 [file ijms-27-02820-s001.zip]

Archive with 1 entries (1 files):
- ijms-4164243-supplementary.pdf
